# Supplementary material for: Influence of Various Tea Utensils on Sensory and Chemical Quality of Different Teas
Source: Plants (Basel). 2024 Feb 28;13(5):669. doi: 10.3390/plants13050669 (PMC10933942; doi:10.3390/plants13050669)
Supplement: Supplementary file 1 [file plants-13-00669-s001.zip]

Archive with 1 entries (1 files):
- plants-2861044-supplementary.pdf
